# Supplementary material for: Potential Zoonotic Pathovars of Diarrheagenic Escherichia coli Detected in Lambs for Human Consumption from Tierra del Fuego, Argentina
Source: Microorganisms. 2021 Aug 11;9(8):1710. doi: 10.3390/microorganisms9081710 (PMC8401499; doi:10.3390/microorganisms9081710)
Supplement: Supplementary file 1 [file microorganisms-09-01710-s001.zip]

Archive with 1 entries (1 files):
- microorganisms-1294260-SI.pdf
